# Supplementary material for: Benefits of Robot-Assisted Upper-Limb Rehabilitation from the Subacute Stage after a Stroke of Varying Severity: A Multicenter Randomized Controlled Trial
Source: J Clin Med. 2024 Jan 30;13(3):808. doi: 10.3390/jcm13030808 (PMC10856364; doi:10.3390/jcm13030808)
Supplement: Supplementary file 1 [file jcm-13-00808-s001.zip]

Archive with 1 entries (1 files):
- jcm-2830640-supplementary.pdf
